# Supplementary material for: Non-Native Non-Apis Bees Are More Abundant on Non-Native Versus Native Flowering Woody Landscape Plants
Source: Insects. 2022 Feb 28;13(3):238. doi: 10.3390/insects13030238 (PMC8951211; doi:10.3390/insects13030238)
Supplement: Supplementary file 1 [file insects-13-00238-s001.zip]

Archive with 2 entries (2 files):
- PotterMach.Insects.Table.S1.pdf
- PotterMach.Insects.Table.S2.pdf
